# Supplementary material for: A 12-Year Experimental Design to Test the Recovery of Butterfly Biodiversity in an Urban Ecosystem: Lessons from the Parc Urbain des Papillons
Source: Insects. 2023 Sep 24;14(10):780. doi: 10.3390/insects14100780 (PMC10607803; doi:10.3390/insects14100780)
Supplement: Supplementary file 1 [file insects-14-00780-s001.zip]

Archive with 1 entries (1 files):
- insects-2587013-supplementary.pdf
